# Supplementary material for: Discovery of Novel Noncovalent KRAS G12D Inhibitors through Structure-Based Virtual Screening and Molecular Dynamics Simulations
Source: Molecules. 2024 Mar 10;29(6):1229. doi: 10.3390/molecules29061229 (PMC10975070; doi:10.3390/molecules29061229)
Supplement: Supplementary file 1 [file molecules-29-01229-s001.zip]

Archive with 1 entries (1 files):
- molecules-2825723-supplementary.pdf
